# Supplementary material for: Immunoregulatory Biomarkers of the Remission Phase in Type 1 Diabetes: miR-30d-5p Modulates PD-1 Expression and Regulatory T Cell Expansion
Source: Noncoding RNA. 2023 Feb 28;9(2):17. doi: 10.3390/ncrna9020017 (PMC10037622; doi:10.3390/ncrna9020017)
Supplement: Supplementary file 1 [file ncrna-09-00017-s001.zip]

Archive with 1 entries (1 files):
- ncrna-2218879-supplementary.pdf
